# Supplementary material for: Adhesion G Protein-Coupled Receptor G2 Promotes Hepatocellular Carcinoma Progression and Serves as a Neutrophil-Related Prognostic Biomarker
Source: Int J Mol Sci. 2023 Nov 30;24(23):16986. doi: 10.3390/ijms242316986 (PMC10707058; doi:10.3390/ijms242316986)
Supplement: Supplementary file 1 [file ijms-24-16986-s001.zip]

Archive with 1 entries (1 files):
- ijms-2684306-supplementary.pdf
